# Supplementary material for: Clinical Utility of SARS-CoV-2 Antibody Titer Multiplied by Binding Avidity of Receptor-Binding Domain (RBD) in Monitoring Protective Immunity and Clinical Severity
Source: Viruses. 2023 Jul 30;15(8):1662. doi: 10.3390/v15081662 (PMC10459795; doi:10.3390/v15081662)
Supplement: Supplementary file 1 [file viruses-15-01662-s001.zip]

Archive with 1 entries (1 files):
- viruses-2497507-supplementary.pdf
